# Supplementary material for: Detecting Erythrocyte-Derived Extracellular Vesicles Generated from Blood Pump Flow and the Challenges Encountered
Source: Cells. 2026 Apr 2;15(7):642. doi: 10.3390/cells15070642 (PMC13073643; doi:10.3390/cells15070642)
Supplement: Supplementary file 1 [file cells-15-00642-s001.zip]

Archive with 1 entries (1 files):
- Table S1_Raw Flow Cytometry Data.csv
