# Supplementary material for: Detecting Erythrocyte-Derived Extracellular Vesicles Generated from Blood Pump Flow and the Challenges Encountered
Source: Cells. 2026 Apr 2;15(7):642. doi: 10.3390/cells15070642 (PMC13073643; doi:10.3390/cells15070642)
Supplement: Supplementary file 1 [file cells-15-00642-s001.zip › Table S1_Raw Flow Cytometry Data.csv]

Subject_ID	Species	Time (h)	CFSE/CD46+ ErEVs/uL	Delta CFSE/CD46+ ErEVs/uL
Pc_1	Porcine	0	5735.658275	0
Pc_1	Porcine	1	5273.061976	-462.596299
Pc_1	Porcine	2	6601.5625	865.9042251
Pc_1	Porcine	3	8174.68406	2439.025785
Pc_1	Porcine	6	8398.752013	2663.093738
Pc_2	Porcine	0	4413.691105	0
Pc_2	Porcine	1	6595.56314	2181.872035
Pc_2	Porcine	2	12000.42472	7586.733614
Pc_2	Porcine	3	11737.79844	7324.107332
Pc_2	Porcine	6	11546.81569	7133.124585
Pc_3	Porcine	0	6072.587646	0
Pc_3	Porcine	1	8579.935107	2507.347461
Pc_3	Porcine	2	7931.057445	1858.4698
Pc_3	Porcine	3	8429.434676	2356.84703
Pc_3	Porcine	6	10333.67269	4261.085044
Pc_4	Porcine	0	6951.167953	0
Pc_4	Porcine	1	8571.353565	1620.185612
Pc_4	Porcine	2	11027.87276	4076.704807
Pc_4	Porcine	3	10978.56333	4027.395378
Pc_4	Porcine	6	8287.608017	1336.440064
Bv_1	Bovine	0	8926.343926	0
Bv_1	Bovine	1	13153.73134	4227.387417
Bv_1	Bovine	2	19567.79159	10641.44767
Bv_1	Bovine	3	16841.25111	7914.90718
Bv_1	Bovine	6	13054.65766	4128.313729
Bv_2	Bovine	0	7355.34775	0
Bv_2	Bovine	1	10904.99709	3549.649345
Bv_2	Bovine	2	16788.2147	9432.866953
Bv_2	Bovine	3	19434.89659	12079.54884
Bv_2	Bovine	6	17622.42828	10267.08053
Bv_3	Bovine	0	12775.74048	0
Bv_3	Bovine	1	25507.34683	12731.60635
Bv_3	Bovine	2	28947.51381	16171.77333
Bv_3	Bovine	3	36225.84208	23450.1016
Bv_3	Bovine	6	23817.37828	11041.6378
Bv_4	Bovine	0	10887.07445	0
Bv_4	Bovine	1	17347.10744	6460.032985
Bv_4	Bovine	2	19735.90096	8848.826509
Bv_4	Bovine	3	30266.0152	19378.94075
Bv_4	Bovine	6	30528.26564	19641.19119
